# Supplementary material for: Influence of Compost Amendments on Soil and Human Gastrointestinal Bacterial Communities during a Single Gardening Season
Source: Microorganisms. 2024 May 1;12(5):928. doi: 10.3390/microorganisms12050928 (PMC11123992; doi:10.3390/microorganisms12050928)
Supplement: Supplementary file 1 [file microorganisms-12-00928-s001.zip]

Archive with 1 entries (1 files):
- microorganisms-2872593-supplementary.pdf
